# Supplementary material for: Estimating global numbers of farmed fishes killed for food annually from 1990 to 2019
Source: Anim Welf. 2023 Feb 6;32:e12. doi: 10.1017/awf.2023.4 (PMC10936281; doi:10.1017/awf.2023.4)
Supplement: Supplementary file 1 [file S0962728623000040sup001.zip]

Archive with 10 entries (10 files):
- S0962728623000040supp001.pdf
- S0962728623000040supp002.pdf
- S0962728623000040supp003.pdf
- S0962728623000040supp004.pdf
- S0962728623000040supp005.pdf
- S0962728623000040supp006.pdf
- S0962728623000040supp007.pdf
- S0962728623000040supp008.pdf
- S0962728623000040supp009.pdf
- S0962728623000040supp010.pdf
